# Supplementary material for: Evidence from a Systematic Review and Meta-Analysis Pointing to the Antidiabetic Effect of Polyphenol-Rich Plant Extracts from Gymnema montanum, Momordica charantia and Moringa oleifera
Source: Curr Issues Mol Biol. 2022 Jan 28;44(2):699–717. doi: 10.3390/cimb44020049 (PMC8928996; doi:10.3390/cimb44020049)
Supplement: Supplementary file 1 [file cimb-44-00049-s001.zip]

Archive with 1 entries (1 files):
- cimb-1574100-supplementary.pdf
